# Supplementary material for: Does type or diversity of activities delay aging-related cognitive decline?
Source: Innov Aging. 2026 Feb 5;10(2):igaf133. doi: 10.1093/geroni/igaf133 (PMC12888382; doi:10.1093/geroni/igaf133)
Supplement: igaf133_Supplementary_Data [file igaf133_supplementary_data.zip]

Archive with 4 entries (4 files):
- Supplementary_Data.zip
- 29-Dec-2025_051339_innage_suppl_Glei,_Lee,_Brown,_Weinstein-REVISED.docx
- innage_suppl_Glei,_Lee,_Brown,_Weinstein-REVISED.docx
- 31-Dec-2025_051259_innage_suppl_Glei,_Lee,_Brown,_Weinstein-REVISED.docx
